# Supplementary material for: A Putative Effector Pst-18220, from Puccinia striiformis f. sp. tritici, Participates in Rust Pathogenicity and Plant Defense Suppression
Source: Biomolecules. 2024 Aug 31;14(9):1092. doi: 10.3390/biom14091092 (PMC11430752; doi:10.3390/biom14091092)
Supplement: Supplementary file 1 [file biomolecules-14-01092-s001.zip]

Archive with 1 entries (1 files):
- biomolecules-3135860-supplementary.pdf
